# Supplementary material for: Protein Levels of Pro-Inflammatory Cytokines and Chemokines as Biomarkers of Mycobacterium bovis Infection and BCG Vaccination in Cattle
Source: Pathogens. 2022 Jun 29;11(7):738. doi: 10.3390/pathogens11070738 (PMC9320177; doi:10.3390/pathogens11070738)
Supplement: Supplementary file 1 [file pathogens-11-00738-s001.zip]

Archive with 1 entries (1 files):
- pathogens-1771645-supplementary.pdf
